# Supplementary material for: Experimental Study of the Implantation Process for Array Electrodes into Highly Transparent Agarose Gel
Source: Materials (Basel). 2024 May 14;17(10):2334. doi: 10.3390/ma17102334 (PMC11123045; doi:10.3390/ma17102334)
Supplement: Supplementary file 1 [file materials-17-02334-s001.zip]

Archive with 5 entries (5 files):
- materials-2978377-supplementary.pdf
- Supplementary Video S1/Video S1-x-2.63.mp4
- Supplementary Video S1/Video S1-y-2.63.mp4
- Supplementary Video S2/Video S2-x-4.mp4
- Supplementary Video S2/Video S2-y-4.mp4
